# Supplementary material for: Solvent-Induced Formation of Novel Ni(II) Complexes Derived from Bis-Thiosemicarbazone Ligand: An Insight from Experimental and Theoretical Investigations
Source: Int J Mol Sci. 2021 May 19;22(10):5337. doi: 10.3390/ijms22105337 (PMC8159110; doi:10.3390/ijms22105337)
Supplement: Supplementary file 1 [file ijms-22-05337-s001.zip]

Archive with 1 entries (1 files):
- ijms-1193253-supplementary.pdf
